# Supplementary material for: Syn-Propanethial S-Oxide as an Available Natural Building Block for the Preparation of Nitro-Functionalized, Sulfur-Containing Five-Membered Heterocycles: An MEDT Study
Source: Molecules. 2024 Oct 15;29(20):4892. doi: 10.3390/molecules29204892 (PMC11510298; doi:10.3390/molecules29204892)
Supplement: Supplementary file 1 [file molecules-29-04892-s001.zip]

Archive with 1 entries (1 files):
- molecules-3224791-supplementary.pdf
